# Supplementary material for: Laser-Induced In Situ Crystallization of Hybrid Manganese(II) Bromide Arrays for X-Ray Imaging
Source: Sensors (Basel). 2026 Apr 12;26(8):2373. doi: 10.3390/s26082373 (PMC13119750; doi:10.3390/s26082373)
Supplement: Supplementary file 1 [file sensors-26-02373-s001.zip]

Archive with 1 entries (1 files):
- sensors-4233779-supplementary.pdf
